# Supplementary material for: Exercise Modulation of the Myostatin–FOXO Pathway in Murine Models of Cancer Cachexia: A Systematic Review
Source: Medicina (Kaunas). 2025 Nov 12;61(11):2022. doi: 10.3390/medicina61112022 (PMC12654131; doi:10.3390/medicina61112022)
Supplement: Supplementary file 1 [file medicina-61-02022-s001.zip]

Archive with 1 entries (1 files):
- medicina-3928985-supplementary.pdf
